# Supplementary material for: Mitochondrial NME6 Influences Basic Cellular Processes in Tumor Cells In Vitro
Source: Int J Mol Sci. 2024 Sep 4;25(17):9580. doi: 10.3390/ijms25179580 (PMC11395177; doi:10.3390/ijms25179580)
Supplement: Supplementary file 1 [file ijms-25-09580-s001.zip]

Archive with 1 entries (1 files):
- ijms-3075982-supplementary.pdf
